# Supplementary material for: Frequency and Clinical Aspects of Neurological and Psychiatric Symptoms in Patients with Non-Celiac Wheat Sensitivity
Source: Nutrients. 2021 Jun 8;13(6):1971. doi: 10.3390/nu13061971 (PMC8227001; doi:10.3390/nu13061971)
Supplement: Supplementary file 1 [file nutrients-13-01971-s001.zip]

Archive with 1 entries (1 files):
- nutrients-1202602-supplementary.pdf
